# Supplementary material for: Population Structure Analysis and Candidate Gene Screening for Twinning Trait in Simmental Cattle
Source: Animals (Basel). 2026 May 21;16(10):1567. doi: 10.3390/ani16101567 (PMC13203148; doi:10.3390/ani16101567)
Supplement: Supplementary file 1 [file animals-16-01567-s001.zip]

Archive with 1 entries (1 files):
- animals-4299702-supplementary.pdf
